# Supplementary material for: Molecular evolution of rDNA in early diverging Metazoa: First comparative analysis and phylogenetic application of complete SSU rRNA secondary structures in Porifera
Source: BMC Evol Biol. 2008 Feb 27;8:69. doi: 10.1186/1471-2148-8-69 (PMC2289807; doi:10.1186/1471-2148-8-69)
Supplement: Additional file 1 — Taxonomy and GenBank accession numbers of downloaded poriferan SSU rRNA sequences. [file 1471-2148-8-69-S1.xls]

## Sheet: FINAL
	Order
		Family
			Species (bold names: probably mis-identified)	GenBank Accession or other source
Calcaronea
	Baerida
		Baeriidae
			Baeria nivea	AF182191
			Eilhardia schulzei	AM180980
			Leuconia nivea	AF182191
		Petrobionidae
			Petrobiona massiliana	AF452026
	Leucosolenida
		Amphoriscidae
			Paraleucilla sp.	AF452023
		Grantiidae
			Aphroceras sp.	AM180971
			Grantia compressa	AF452021
			Leucandra aspera	AF452022
			Leucandra nicolae	AM180974
			Ute ampullacea	AM180972
		Heteropiidae
			Sycettusa sp.	AF452025
			Sycettusa tenuis	AM180975
			Syconessa panicula	AM180976
			Vosmaeropsis sp.	AF452018
		Jenkinidae
			Anamixilla sp.	AF182192
			Anamixilla torresi	AF452020
			Leucascandra caveolata	AM180973
		Lelapiidae
			Grantiopsis heroni	AM180978
			Grantiopsis sp. 1	AM180977
			Grantiopsis sp. 2	AF182193
			Grantiopsis sp. 3	AF452019
		Leucosoleniidae
			Leucosolenia sp.	AF100945
		Sycettidae
			Sycon calcaravis	D15066
			Sycon capricorn	AM180970
			Sycon ciliatum	L10827, AJ627187
			Sycon raphanus	AF452024
	Lithonida
		Minchinellidae
			Plectroninia neocaledoniense	AM180979
Calcinea
	Clathrinida
		Clathrinidae
			Clathrina adusta	AM180962
			Clathrina aff. cerebrum	AM180957
			Clathrina cerebrum	U42452
			Clathrina helveola	AM180958
			Clathrina luteoculcitella	AM180959
			Clathrina sp.	AM180960
			Clathrina wistariensis	AM180961
			Guancha sp. G316033	AM180963
		Leucaltidae
			Leucaltis clathria	AF452016
		Leucascidae
			Leucascus sp.	AM180954
		Leucettidae
			Leucetta microraphis	AM180965
			Leucetta sp. 1	AM180964
			Leucetta sp. 2	AF182190
			Leucetta villosa	AM180966
			Pericharax heteroraphis	AM180967
		Levinellidae
			Levinella prolifera	AM180956
		Soleneiscidae
			Soleneiscus stolonifer	AM180955
			Soleneiscus radovani	AF452017
	Murrayonida
		Lelapiellidae
			Lelapiella incrustans	AM180969
		Murrayonidae
			Murrayona phanolepis	AM180968
Demospongiae
	Agelasida
		Agelasidae
			Agelas clathrodes	AY769087
			Agelas conifera	AY734443
			Agelas dispar	AY737640
			Agelas oroides	AY348886
	Astrophorida
		Geodiidae
			Geodia cydonium	AY348878
			Sidonops neptuni (as Geodia)	AY737635, AY878078
	Dendroceratida
		Darwinellidae
			Aplysilla sulfurea	AF246618
	Dictyoceratida
		Dysideidae
			Dysidea avara	AF456326
			Dysidea sp.	AY734449
			Pleraplysilla spinifera	AF246617
		Ircinidae
			Ircinia felix	AY734448
			Ircinia felix f. felix	AJ703888
		Spongiidae
			Hippospongia communis	AF246616
			Spongia officinalis	AY348888
		Thorectidae
			Smenospongia aurea	AY591806
	Hadromerida
		Suberitidae
			Suberites domuncula	AJ620112
			Suberites ficus	AF100947, AJ627184
		Chondrillidae
			Chondrosia reniformis	AY348876
		Clionaidae
			Spheciospongia vesparium	AY734440
		Tethyidae
			Tethya actinia	AY878079
	Halichondrida
		Axinellidae
			Axinella corrugata	AY737637
			Axinella damicornis	AY348887
			Axinella polypoides	U43190
			Dragmacidon lunaecharta	AY734442
			Dragmacidon reticulata	AJ705046
			Ptilocaulis gracilis	AY737638
		Dictyonellidae
			Dictyonella incisa	AY348880
			Scopalina ruetzleri	AJ621546
		Halichondriidae
			Halichondria melanodocia	AY737639
			Spongosorites genitrix	AY348885
	Haplosclerida
		Callyspongiidae
			Callyspongia sp. 1	DQ927310
			Callyspongia sp. 2	DQ927314
			Siphonochalina sp.	DQ927311
		Chalinidae
			Chalinula hooperi	DQ927319
			Haliclona amphioxa	AJ703887
			Haliclona cinerea	DQ927306
			Haliclona fascigera	DQ927315
			Haliclona mediterranea	AY348879
			Haliclona oculata	AY734450, DQ927307
			Haliclona sp. 1	AJ703889
			Haliclona sp. 2	AY734444
			Haliclona sp. 3	DQ927309
		Lubomirskiidae
			Baikalospongia bacillifera	DQ176775
			Baikalospongia intermedia	AY769090
			Lubomirskia baicalensis	DQ176776
		Metaniidae
			Corvomeyenia sp.	DQ176774
		Niphatidae
			Amphimedon queenslandica	http://www.geobiology.eu/data/fasta/Amphimedon_queenslandica.fasta
			Aka mucosum	DQ927322
			Cribochalina vasculum	DQ927308
			Dasychalina fragilis	DQ927316
			Niphates sp.	DQ927312
		Petrosiidae
			Acanthostrongylophora ingens	DQ927318
			Petrosia sp. 1	DQ927321
			Petrosia sp. 2	DQ927320
			Xestospongia muta	AY621510
		Phloeodictyidae
			Calyx podatypa	AY734447
			Calyx sp.	DQ927313
			Oceanapia sp.	DQ927317
		Spongillidae
			Ephydatia cooperensis	AF140354
			Ephydatia fluviatilis	AY578146, AJ705048
			Ephydatia muelleri	AF121110
			Eunapius fragilis	AF121111
			Nudospongilla sp.	DQ927323
			Spongilla lacustris	AF121112, AJ703890
			Trochospongilla horrida	AY609320
	Homosclerophorida
		Plakinidae
			Oscarella tuberculata	AY348883
			Plakortis simplex	AY348884
			Plakortis sp.	AF100948
	Lithistida
		Corallistidae
			Corallistes sp.	AY737636
	Poecilosclerida
		Microcionidae
			Microciona prolifera	L10825, AJ705047
		Raspailiidae
			Eurypon cf. clavatum	AJ621547
		Mycalidae
			Mycale fibrexilis	AF100946, AJ627185
			Mycale sp.	AY737643
		Crellidae
			Crella elegans	AY348882
		Hymedesmiidae
			Phorbas tenacior	AY348881
		Iotrochotidae
			Iotrochota birotulata	AY737641
		Tedaniidae
			Tedania ignis	AY737642, AJ704975
	Spirophorida
		Tetillidae
			Cinachyrella apion	AJ627186
			Cinachyrella sp. 1	AY734437
			Cinachyrella sp. 2	AY734438
			Cinachyrella sp. 3	AY734439
			Tetilla japonica	D15067
	Verongida
		Aplysinidae
			Aiolochroia crassa	AJ621544, AY591805
			Aplysina aerophoba	AY591799
			Aplysina archeri	AY591801
			Aplysina cavernicola	AY348875, AY591800
			Aplysina fistularis	AJ621545
			Aplysina lacunosa 'hard'	AY591802
			Aplysina lacunosa 'soft'	AY591803
			Verongula gigantea	AY591804
		Ianthellidae
			Hexadella pruvoti	AY348877
Hexactinellida
	Amphidiscosida
		Pheronematidae
			Semperella schulzei	AM886410
	Hexactinosida
		Aphrocallistidae
			Aphrocallistes vastus	AM886406
		Farreidae
			Farrea occa	AF159623
	Lyssacinosida
		Leucopsacasidae
			Oopsacas minuta	AF207844
		Lyssacinosida
			Acanthascus dawsoni	AF100949
