# Supplementary material for: Molecular evolution of rDNA in early diverging Metazoa: First comparative analysis and phylogenetic application of complete SSU rRNA secondary structures in Porifera
Source: BMC Evol Biol. 2008 Feb 27;8:69. doi: 10.1186/1471-2148-8-69 (PMC2289807; doi:10.1186/1471-2148-8-69)
Supplement: Additional file 2 — Trace IDs from GenBank trace archive used to assemble the Amphimedon queenslandica SSU rDNA sequence. [file 1471-2148-8-69-S2.txt]

TI for Amphimedon queenslandica SSU rRNA:
858502160, 858507879, 858263784, 858630376, 858630760, 858634403, 858660883, 858661925, 858662146, 913727848, 913739760, 913740143, 913766300, 913759001, 913759741, 913762063, 913807366, 913800228, 922086177, 913804596, 858272580, 913819001, 913819182, 922090130, 922092432, 858269503, 922087734, 931281954, 922156723, 922157099, 922167280, 922165839, 922162740, 858261628, 922184662, 929287845, 922185952, 922224450, 929291625, 922225360, 922226129, 922220894, 922220222, 922221890, 922219704, 922219800, 922220847, 922220175, 922241123, 930304867, 930305250, 930302865, 929295597, 922249739, 922255990, 922257730, 922254758, 922260071, 922263990, 931287113, 922276733, 922279487, 922286149, 922286303, 922290133, 858123121, 858294358, 929303285, 929303668, 930342673, 930336675, 930336992, 930338891, 930359346, 930353363, 930353459, 930355384, 858302190, 858302573, 930362441, 930365060, 858303862, 858305259, 930376656, 930422817, 930420218, 930429587, 930435315, 931289356, 858317066, 929382778, 929401682, 930469211, 929412935, 858322313, 929425919, 929434563, 929427218, 929442355, 930524117, 930526173, 930523053, 930546576, 929447200, 858327335, 858324348, 858327427, 858324875, 858133606, 858381241, 858382464, 858130301, 858394896, 858134625, 858398326, 858410779, 858131782, 858412106, 858412299, 858419861, 858420391, 858136213, 858419025, 858479948, 858489652, 858490035, 858135544, 858481504, 858486660, 858487178, 858511235, 859670721, 859674658, 859674782, 859673724, 859678208, 859676044, 859703678, 859706579, 859695509, 859700517, 859699887, 859926459, 859927090, 859928836, 859273544, 913830314, 859279581, 859951203, 859955609, 859270625, 922307864, 913849928, 929457535, 929457632, 913850586, 913850790, 913855731, 913903633, 913904160, 922380548, 922393569, 922396932, 922399445, 922402220, 922412890, 922416806, 922421393, 922433517, 859298800, 922438131, 922446932, 922459704, 922450254, 922455818, 859287564, 922462849, 930549436, 922466959, 922472814, 922471416, 930550142, 859286380, 859288617, 922486783, 922487316, 922492482, 922496341, 930551915, 930553976, 930562094, 930558411, 930568097, 930578832, 930571516, 929484319, 929489099, 929491310, 931302728, 931304081, 931304177, 859300224, 930585350, 930592658, 930587151, 930591671, 929503682, 929504882, 933297708, 933298660, 933299040, 933296732, 929519673, 929523708, 931320371, 933303539, 929525539, 931402650, 930617133, 859214500, 859215770, 930654948, 859305811, 930650062, 859322241, 933330978, 859306990, 933335950, 933333574, 931408213, 931409692, 931405510, 933324908, 930677640, 930676250, 930676638, 933328440, 933356711, 931423345, 931426074, 933372225, 931445924, 933372616, 933372634, 933398189, 933391805, 933388729, 933393045, 933393653, 931454200, 933395600, 859315149, 933399994, 859348938, 859360080, 859385623, 859371069, 859382935, 859467116, 859467582, 859490269, 859497089, 859210463, 859620521, 859621469, 859225285, 859622162, 859626487, 866270729, 866270803, 870357343, 881574018, 866275387, 881576580, 890849065, 890844357, 890866217, 890872162, 890868516, 870352092, 870350279, 870355281
