# Supplementary material for: Molecular evolution of rDNA in early diverging Metazoa: First comparative analysis and phylogenetic application of complete SSU rRNA secondary structures in Porifera
Source: BMC Evol Biol. 2008 Feb 27;8:69. doi: 10.1186/1471-2148-8-69 (PMC2289807; doi:10.1186/1471-2148-8-69)
Supplement: Additional file 4 — Base composition and fragment lengths of examined poriferan SSU rRNA fragment (see Methods and Fig. 1). [file 1471-2148-8-69-S4.xls]

## Sheet: Tabelle1
Sequence (Species as appearing in GenBank + Accession#)	bp length (corresponding A. queenslandica position 48-1896)	%GC	%A	%T	%G	%C	Class or group
Anamixilla_sp_AF182192	1724	46.4037	26.2181	27.6102	26.5661	19.8376	Calcarea
Anamixilla_torresi_AF452020	1724	46.1717	26.2181	27.6102	26.4501	19.7216	Calcarea
Aphroceras_sp_AM180971	1728	45.9491	26.3889	27.662	26.3889	19.5602	Calcarea
Clathrina_adusta_AM180962	1721	46.3103	26.3219	27.3678	26.4962	19.8141	Calcarea
Clathrina_aff_cerebrum_AM180957	1720	45.6395	26.5116	27.8488	26.3372	19.3023	Calcarea
Clathrina_cerebrum_U42452	1719	45.6079	26.4689	27.9232	26.2944	19.3136	Calcarea
Clathrina_helveola_AM180958	1720	46.1628	26.3372	27.5	26.4535	19.7093	Calcarea
Clathrina_luteoculcitella_AM180959	1720	45.9884	26.4535	27.5581	26.5116	19.4767	Calcarea
Clathrina_sp_AM180960	1721	46.6008	26.2057	27.1935	26.4962	20.1046	Calcarea
Clathrina_wistariensis_AM180961	1720	46.1628	26.3372	27.5	26.4535	19.7093	Calcarea
Grantiopsis_heroni_AM180978	1728	46.0069	26.2153	27.7778	26.5046	19.5023	Calcarea
Grantiopsis_sp_AM180977	1726	46.0603	26.2457	27.81	26.5353	19.5249	Calcarea
Grantiopsis_sp_AF182193	1726	46.2341	26.1298	27.752	26.5933	19.6408	Calcarea
Grantiopsis_sp_AF452019	1726	46.1182	26.1298	27.752	26.5353	19.5829	Calcarea
Guancha_sp_AM180963	1720	45.6977	26.4535	27.8488	26.4535	19.2442	Calcarea
Lelapiella_incrustans_AM180969	1720	46.1628	26.2209	27.6163	26.3372	19.8256	Calcarea
Leucaltis_clathria_AF452016	1718	45.6345	26.3097	28.0559	26.3679	19.2666	Calcarea
Leucandra_nicolae_AM180974	1728	45.544	26.5046	27.9514	26.331	19.213	Calcarea
Leucetta_chagosensis_AF182190	1720	45.8721	26.2209	27.907	26.4535	19.4186	Calcarea
Leucetta_microraphis_AM180965	1720	45.8721	26.3372	27.7907	26.3372	19.5349	Calcarea
Leucetta_sp_AM180964	1720	45.9302	26.2791	27.7907	26.3953	19.5349	Calcarea
Leucetta_villosa_AM180966	1720	45.9302	26.2791	27.7907	26.3953	19.5349	Calcarea
Leuconia_nivea_AF182191	1726	46.2341	26.5933	27.2885	26.5353	19.6987	Calcarea
Leucosolenia_sp_AF100945	1728	45.544	26.5046	27.9514	26.2731	19.2708	Calcarea
Leucosolenia_sp_AJ622898	1728	45.544	26.5046	27.9514	26.2731	19.2708	Calcarea
Levinella_prolifera_AM180956	1719	45.957	26.178	27.865	26.4689	19.4881	Calcarea
Murrayona_phanolepis_AM180968	1719	46.0733	26.5271	27.3997	26.2362	19.8371	Calcarea
Pericharax_heteroraphis_AM180967	1720	45.814	26.3372	27.8488	26.2791	19.5349	Calcarea
Petrobiona_massiliana_AF452026	1724	46.2297	26.5661	27.2042	26.6241	19.6056	Calcarea
Plectroninia_neocaledoniense_AM180979	1731	46.3605	26.0832	27.6141	26.5453	19.8151	Calcarea
Soleneiscus_radovani_AF452017	1725	46.7826	26.029	27.1884	26.7246	20.058	Calcarea
Soleneiscus_stolonifer_AM180955	1722	46.7189	26.1905	27.1487	26.7712	19.9477	Calcarea
Sycettusa_sp_AF452025	1725	45.6812	26.7246	27.5942	26.3188	19.3623	Calcarea
Sycettusa_tenuis_AM180975	1728	45.8333	26.6204	27.5463	26.3889	19.4444	Calcarea
Sycon_capricorn_AM180970	1728	45.8912	26.5046	27.6042	26.3889	19.5023	Calcarea
Sycon_ciliatum_AJ627187	1729	45.8068	26.7206	27.4725	26.258	19.5489	Calcarea
Sycon_ciliatum_L10827	1724	45.9397	26.7691	27.5232	26.3631	19.5766	Calcarea
Syconessa_panicula_AM180976	1728	45.9491	26.6204	27.4306	26.3889	19.5602	Calcarea
Ute_ampullacea_AM180972	1728	45.9491	26.2731	27.7778	26.5625	19.3866	Calcarea
Vosmaeropsis_sp_AF452018	1727	45.6862	26.6937	27.6202	26.3463	19.3399	Calcarea
Acanthostrongylophora_ingens_DQ927318	1733	52.2504	24.1489	23.6584	29.7461	22.5043	marine haplosclerid
Aka_mucosum_DQ927322	1743	51.7499	23.4653	24.7849	29.4894	22.2605	marine haplosclerid
Amphimedon_queenslandica	1849	56.3007	21.2006	22.4986	31.0979	25.2028	marine haplosclerid
Callyspongia_sp_DQ927310	1906	52.6233	21.9307	25.446	29.958	22.6653	marine haplosclerid
Callyspongia_sp_DQ927314	1905	51.811	22.5197	25.6693	29.2913	22.5197	marine haplosclerid
Calyx_sp_DQ927313	1910	52.8796	21.9895	25.1309	30.0524	22.8272	marine haplosclerid
Chalinula_hooperi_DQ927319	1734	51.8454	24.2215	23.9331	29.5848	22.2607	marine haplosclerid
Dasychalina_fragilis_DQ927316	1843	54.802	22.0293	23.1687	31.1991	23.6028	marine haplosclerid
Haliclona_amphioxa_AJ703887	1907	53.225	21.8668	24.9082	29.8899	23.3351	marine haplosclerid
Haliclona_cinerea_DQ927306	1897	52.4776	22.5619	25.0132	29.3885	23.0891	marine haplosclerid
Haliclona_fascigera_DQ927315	1907	52.5957	22.0766	25.3277	29.8899	22.7058	marine haplosclerid
Haliclona_oculata_AY734450	1906	52.256	22.1931	25.5509	29.6432	22.6128	marine haplosclerid
Haliclona_oculata_DQ927307	1905	52.2835	22.1522	25.5643	29.6588	22.6247	marine haplosclerid
Haliclona_sp_AJ703889	1906	52.4659	22.0881	25.446	29.958	22.5079	marine haplosclerid
Haliclona_sp_AY734444	1918	53.7539	21.8457	24.4004	30.1877	23.5662	marine haplosclerid
Niphates_sp_DQ927312	1733	51.76	24.2354	24.0046	29.4864	22.2735	marine haplosclerid
Petrosia_sp_DQ927320	1737	52.0438	24.2372	23.7191	29.4761	22.5676	marine haplosclerid
Petrosia_sp_DQ927321	1734	52.0473	24.308	23.8754	29.4406	22.6067	marine haplosclerid
Siphonochalina_sp_DQ927311	1910	52.7225	22.0419	25.2356	29.8429	22.8796	marine haplosclerid
Xestospongia_muta_AY621510	1907	55.0079	21.054	24.043	31.1484	23.8595	marine haplosclerid
Agelas_clathrodes_AY769087	1732	48.6143	25.7506	25.6351	27.4249	21.1894	other Demospongiae
Agelas_conifera_AY734443	1733	48.7017	25.7357	25.5626	27.5245	21.1771	other Demospongiae
Agelas_dispar_AY737640	1731	48.6135	25.7943	25.6499	27.4119	21.2016	other Demospongiae
Aiolochroia_crassa_AJ621544	1720	47.907	25.5814	26.5116	27.2674	20.6395	other Demospongiae
Aiolochroia_crassa_AY591805	1711	48.1297	25.7452	26.4757	27.4109	20.7189	other Demospongiae
Aplysilla_sulfurea_AF246618	1719	47.7022	26.3816	26.0326	27.0797	20.6225	other Demospongiae
Aplysina_aerophob_AY591799	1713	48.2973	25.72	26.3329	27.267	21.0304	other Demospongiae
Aplysina_archeri_AY591801	1718	48.3411	25.6112	26.1059	27.3574	20.9837	other Demospongiae
Aplysina_cavernicola_AY591800	1716	48.31	25.6119	26.3112	27.2145	21.0956	other Demospongiae
Aplysina_fistularis_AJ621545	1719	48.4002	25.5381	26.0617	27.2251	21.1751	other Demospongiae
Aplysina_lacunosa_AY591802	1718	48.3702	25.553	26.1932	27.2701	21.1001	other Demospongiae
Aplysina_lacunosa_AY591803	1718	48.5448	25.4366	26.135	27.3574	21.1874	other Demospongiae
Axinella_corrugata_AY737637	1732	48.903	25.5196	25.5774	27.7136	21.1894	other Demospongiae
Axinella_polypoides_U43190	1736	49.7696	24.8272	25.4032	28.5138	21.2558	other Demospongiae
Baikalospongia_bacillifera_DQ176775	1728	48.8426	25.9259	25.2315	28.0671	20.7755	other Demospongiae
Baikalospongia_intermedia_AY769090	1728	48.8426	25.9259	25.2315	28.0671	20.7755	other Demospongiae
Cinachyrella_apion_AJ627186	1735	51.9308	24.3804	23.6888	29.1643	22.7666	other Demospongiae
Cinachyrella_sp_AY734437	1735	51.8732	24.3228	23.804	29.1066	22.7666	other Demospongiae
Cinachyrella_sp_AY734438	1735	52.0461	24.3228	23.6311	29.1643	22.8818	other Demospongiae
Cinachyrella_sp_AY734439	1735	51.8732	24.4957	23.6311	29.2219	22.6513	other Demospongiae
Clypeatula_cooperensis_AF140354	1728	48.9005	25.9838	25.1157	28.125	20.7755	other Demospongiae
Corallistes_sp_AY737636	1733	51.1252	24.4085	24.4662	28.9671	22.1581	other Demospongiae
Corvomeyenia_sp_DQ176774	1728	49.537	25.7523	24.7106	28.4144	21.1227	other Demospongiae
Dysidea_avara_AF456326	1719	47.8185	25.829	26.5852	27.3415	20.477	other Demospongiae
Dysidea_sp_AY734449	1724	47.5638	25.9281	26.5081	27.1462	20.4176	other Demospongiae
Ephydatia_fluviatilis_AJ705048	1728	48.9005	25.9838	25.1157	28.125	20.7755	other Demospongiae
Ephydatia_fluviatilis_AY578146	1728	48.9005	25.9838	25.1157	28.125	20.7755	other Demospongiae
Ephydatia_muelleri_AF121110	1728	48.9583	25.9259	25.1157	28.0671	20.8912	other Demospongiae
Eunapius_fragilis_AF121111	1728	48.7847	25.9259	25.2894	28.2986	20.4861	other Demospongiae
Eurypon_cf_clavatum_AJ621547	1732	48.7875	25.5774	25.6351	27.7136	21.0739	other Demospongiae
Geodia_neptuni_AY737635	1735	51.1239	24.6686	24.2075	28.8184	22.3055	other Demospongiae
Halichondria_melanodocia_AY737639	1729	47.0792	26.258	26.6628	26.7206	20.3586	other Demospongiae
Hippospongia_communis_AF246616	1723	47.7365	26.0737	26.2478	27.0604	20.6761	other Demospongiae
Iotrochota_birotulata_AY737641	1733	49.1633	25.1587	25.678	27.7553	21.408	other Demospongiae
Ircinia_felix_AJ703888	1723	47.7655	26.1753	26.0592	27.0459	20.7197	other Demospongiae
Ircinia_felix_AY734448	1724	47.6798	26.1021	26.2181	26.9722	20.7077	other Demospongiae
Microciona_prolifera_AJ705047	1731	49.2779	25.4188	25.3033	27.6719	21.606	other Demospongiae
Microciona_prolifera_L10825	1729	49.3349	25.4193	25.3615	27.7906	21.5442	other Demospongiae
Mycale_fibrexilis_AF100946	1738	49.0794	25.0863	25.8343	27.7906	21.2888	other Demospongiae
Mycale_fibrexilis_AJ627185	1739	49.0512	25.0719	25.8769	27.7746	21.2766	other Demospongiae
Mycale_sp_AY737643	1739	50.4313	24.8994	24.6694	28.3496	22.0817	other Demospongiae
Nudospongilla_sp_DQ927323	1728	48.8426	25.9838	25.1736	28.2407	20.6019	other Demospongiae
Plakortis_sp_AF100948	1730	47.8613	26.0116	26.1272	26.8786	20.9827	other Demospongiae
Pleraplysilla_spinifera_AF246617	1719	47.993	25.9162	26.2071	27.196	20.797	other Demospongiae
Pseudaxinella_lunaecharta_AY734442	1733	49.9134	24.7548	25.3318	28.3324	21.5811	other Demospongiae
Pseudaxinella_reticulata_AJ705046	1733	49.9134	24.7548	25.3318	28.3324	21.5811	other Demospongiae
Ptilocaulis_gracilis_AY737638	1736	50.8641	24.5968	24.5392	28.8594	22.0046	other Demospongiae
Scopalina_ruetzleri_AJ621546	1724	48.4919	26.1021	25.406	27.4362	21.0557	other Demospongiae
Smenospongia_aurea_AY591806	1714	48.6581	25.5543	26.1377	27.4796	21.1785	other Demospongiae
Spheciospongia_vesparium_AY734440	1729	48.4673	25.9688	25.5639	27.1833	21.284	other Demospongiae
Spongilla_lacustris_AF121112	1728	48.8426	25.9838	25.1736	28.2407	20.6019	other Demospongiae
Spongilla_lacustris_AJ703890	1728	48.7847	25.9838	25.2315	28.2407	20.544	other Demospongiae
Suberites_ficus_AF100947	1724	47.2061	26.4404	26.4695	26.6821	20.524	other Demospongiae
Suberites_ficus_AJ627184	1727	47.1338	26.4621	26.4042	26.6937	20.4401	other Demospongiae
Tedania_ignis_AJ704975	1733	49.3364	25.101	25.5626	27.813	21.5234	other Demospongiae
Tedania_ignis_AY737642	1734	49.2503	25.3172	25.4325	27.7393	21.511	other Demospongiae
Trochospongilla_horrida_AY609320	1728	49.1319	25.8102	25.0579	28.2986	20.8333	other Demospongiae
Verongula_gigantea_AY591804	1709	48.8492	25.6193	25.9996	27.5795	21.2697	other Demospongiae
Aphrocallistes_vastus_AM886406	1889	47.1413	24.6691	28.2425	27.5278	19.6136	Hexactinellida
Farrea_occa_AF159623	1758	46.3595	24.5734	29.0671	27.4175	18.942	Hexactinellida
Oopsacas_minuta_AF207844	1906	47.9538	23.7671	28.2791	28.3316	19.6222	Hexactinellida
Rhabdocalyptus_dawsoni_AF100949	1904	47.7941	23.7132	28.6502	28.2038	19.5903	Hexactinellida
Semperella_schulzei_AM886410	1904	50	23.8445	26.1555	28.2563	21.7437	Hexactinellida
